# Supplementary material for: Global Identification of Lunar Dark Mantle Deposits
Source: Sensors (Basel). 2026 Feb 18;26(4):1318. doi: 10.3390/s26041318 (PMC12944537; doi:10.3390/s26041318)
Supplement: Supplementary file 1 [file sensors-26-01318-s001.zip]

Archive with 1 entries (1 files):
- sensors-4130483-supplementary.pdf
